# Supplementary material for: Blunt Force Trauma in the Canarian Houbara Bustard (Chlamydotis undulata fuertaventurae) Produced by Collision with Overhead Lines
Source: Vet Sci. 2024 Jun 27;11(7):287. doi: 10.3390/vetsci11070287 (PMC11281538; doi:10.3390/vetsci11070287)
Supplement: Supplementary file 1 [file vetsci-11-00287-s001.zip]

Archive with 1 entries (1 files):
- vetsci-2996933-supplementary.pdf
